# Supplementary material for: Fabrication of Superhydrophobic Porous Brass by Chemical Dealloying for Efficient Emulsion Separation
Source: Molecules. 2023 Sep 8;28(18):6509. doi: 10.3390/molecules28186509 (PMC10534338; doi:10.3390/molecules28186509)
Supplement: Supplementary file 1 [file molecules-28-06509-s001.zip]

Archive with 2 entries (2 files):
- supplementary materials.pdf
- video S1.mp4
